# Supplementary material for: Factors Associated With Trial Completion and Adherence in App-Based N-of-1 Trials: Protocol for a Randomized Trial Evaluating Study Duration, Notification Level, and Meaningful Engagement in the Brain Boost Study
Source: JMIR Res Protoc. 2020 Jan 8;9(1):e16362. doi: 10.2196/16362 (PMC6996754; doi:10.2196/16362)
Supplement: Multimedia Appendix 1 [file resprot_v9i1e16362_app1.zip]

Archive with 16 entries (13 files):
- Notifications/
- Notifications/6-notification-warning.PNG
- __MACOSX/
- __MACOSX/Notifications/
- __MACOSX/Notifications/._6-notification-warning.PNG
- Notifications/2-treatment.PNG
- __MACOSX/Notifications/._2-treatment.PNG
- Notifications/1-baseline.PNG
- __MACOSX/Notifications/._1-baseline.PNG
- Notifications/3-cog-test.PNG
- __MACOSX/Notifications/._3-cog-test.PNG
- Notifications/5-allow-notifications.PNG
- __MACOSX/Notifications/._5-allow-notifications.PNG
- Notifications/4-notification-setup.PNG
- __MACOSX/Notifications/._4-notification-setup.PNG
- __MACOSX/._Notifications
